# Supplementary material for: In Situ Staining and Laser Capture Microdissection of Lymph Node Residing SIV Gag-Specific CD8+ T cells—A Tool to Interrogate a Functional Immune Response Ex Vivo
Source: PLoS One. 2016 Mar 17;11(3):e0149907. doi: 10.1371/journal.pone.0149907 (PMC4795610; doi:10.1371/journal.pone.0149907)
Supplement: S2 Table — (XLS) [file pone.0149907.s002.xls]

## Sheet: Sheet1
S2 Table. Differentially expressed genes between GagCM9+cellsSIV+RMs vs. CD8+cellsSIV-RMs
Gene Information			Kruskal-Wallis p values	Average Log2 Fold Change Values			Gene Expression Values
							CM9+ cellsSIV+RMs
Illumina ID	Gene Symbol	Definition	CM9 SIV+RMs vs. CD8 SIV-RMs	Avg CM9 SIV+RM	Avg CD8+cellsSIV-RMs	Avg CM9 SIV+RM - Avg CD8 SIV-RM	A(Log2(Avg))	B(Log2(Avg))	C(Log2(Avg))
ILMN_1760369	TSSK3	Homo sapiens testis-specific serine kinase 3 (TSSK3), mRNA.	0.0128114	-0.47338	1.39634	-1.86972	-0.447929	-0.524849	-0.447363
ILMN_1673252	JTV1	Homo sapiens JTV1 gene (JTV1), mRNA.	4.55409e-05	-0.413246	1.17037	-1.58362	-0.356135	-0.410979	-0.472625
ILMN_2246410	CXCR4	Homo sapiens chemokine (C-X-C motif) receptor 4 (CXCR4), transcript variant 1, mRNA.	0.00160412	-0.52071	0.854011	-1.37472	-0.582721	-0.346716	-0.632692
ILMN_2241775	TROVE2	Homo sapiens TROVE domain family, member 2 (TROVE2), transcript variant 1, mRNA.	0.0325924	-0.415322	0.866877	-1.2822	-0.233309	-0.904761	-0.107896
ILMN_2325610	AKT3	Homo sapiens v-akt murine thymoma viral oncogene homolog 3 (protein kinase B, gamma) (AKT3), transcript variant 2, mRNA.	0.0110666	-0.38316	0.830015	-1.21318	-0.49182	-0.252996	-0.404664
ILMN_1660577	ATP5G2	Homo sapiens ATP synthase, H+ transporting, mitochondrial F0 complex, subunit c (subunit 9), isoform 2 (ATP5G2), nuclear gene encoding mitochondrial protein, transcript variant 2, mRNA.	0.0226984	-0.588427	0.498013	-1.08644	-0.36543	-0.918061	-0.481791
ILMN_1771203	SMAD2	Homo sapiens SMAD family member 2 (SMAD2), transcript variant 2, mRNA.	0.0333144	-0.699062	0.376443	-1.0755	-1.03472	-0.779871	-0.282595
ILMN_1809437	RHBDD2	Homo sapiens rhomboid domain containing 2 (RHBDD2), transcript variant 1, mRNA.	0.0113619	-0.424945	0.647151	-1.0721	-0.219657	-0.515325	-0.539855
ILMN_1762712	HHEX	Homo sapiens hematopoietically expressed homeobox (HHEX), mRNA.	0.021696	-0.323072	0.746077	-1.06915	-0.32696	-0.486376	-0.155882
ILMN_1775743	BTG1	Homo sapiens B-cell translocation gene 1, anti-proliferative (BTG1), mRNA.	0.00971141	-0.309474	0.743288	-1.05276	-0.501764	-0.0572398	-0.369419
ILMN_2153373	LRBA	Homo sapiens LPS-responsive vesicle trafficking, beach and anchor containing (LRBA), mRNA.	0.0199121	-0.272616	0.752445	-1.02506	-0.350918	-0.3729	-0.094031
ILMN_1769575	JAM3	Homo sapiens junctional adhesion molecule 3 (JAM3), mRNA.	0.0107739	-0.392351	0.621259	-1.01361	-0.228678	-0.477499	-0.470877
ILMN_2406410	RHBDD2	Homo sapiens rhomboid domain containing 2 (RHBDD2), transcript variant 1, mRNA.	0.00631515	-0.361314	0.626217	-0.987531	-0.273491	-0.263159	-0.547293
ILMN_1690708	SPTBN1	Homo sapiens spectrin, beta, non-erythrocytic 1 (SPTBN1), transcript variant 1, mRNA.	0.0148872	-0.329909	0.650865	-0.980774	-0.461126	-0.497164	-0.0314358
ILMN_1684623	ZNF197	Homo sapiens zinc finger protein 197 (ZNF197), transcript variant 1, mRNA.	0.00325149	-0.25874	0.703227	-0.961967	-0.294563	-0.254268	-0.227389
ILMN_1748124	TSC22D3	Homo sapiens TSC22 domain family, member 3 (TSC22D3), transcript variant 1, mRNA.	0.0223361	-0.281982	0.669802	-0.951784	-0.278049	-0.444993	-0.122903
ILMN_1746317	NUPL1	Homo sapiens nucleoporin like 1 (NUPL1), transcript variant 3, mRNA.	0.026042	-0.429373	0.503689	-0.933062	-0.234987	-0.301822	-0.751311
ILMN_1687848	C7	Homo sapiens complement component 7 (C7), mRNA.	0.034345	-0.27649	0.646852	-0.923341	-0.52463	-0.309295	0.0044559
ILMN_1660663	DYRK1A	Homo sapiens dual-specificity tyrosine-(Y)-phosphorylation regulated kinase 1A (DYRK1A), transcript variant 4, mRNA.	0.0417531	-0.246359	0.676375	-0.922734	-0.119439	-0.35163	-0.268008
ILMN_1687442	TNIK	Homo sapiens TRAF2 and NCK interacting kinase (TNIK), mRNA.	0.0127775	-0.443573	0.478933	-0.922506	-0.271685	-0.706404	-0.35263
ILMN_2396672	ABLIM1	Homo sapiens actin binding LIM protein 1 (ABLIM1), transcript variant 2, mRNA.	0.00936823	-0.150489	0.765074	-0.915563	-0.219348	-0.251299	0.0191807
ILMN_2252295	ELF2	Homo sapiens E74-like factor 2 (ets domain transcription factor) (ELF2), transcript variant 1, mRNA.	0.00367762	-0.364352	0.52318	-0.887532	-0.24659	-0.513258	-0.333206
ILMN_1789955	PNRC1	Homo sapiens proline-rich nuclear receptor coactivator 1 (PNRC1), mRNA.	0.0161075	-0.309358	0.575475	-0.884833	-0.0558966	-0.483225	-0.388952
ILMN_2366998	CTF8	Homo sapiens chromosome transmission fidelity factor 8 homolog (S. cerevisiae) (CTF8), transcript variant 2, mRNA.	0.02278	-0.266735	0.617247	-0.883981	-0.478557	0.0406898	-0.362338
ILMN_2284744	HNMT	Homo sapiens histamine N-methyltransferase (HNMT), transcript variant 1, mRNA.	0.00591973	-0.20736	0.668118	-0.875478	-0.165028	-0.267005	-0.190046
ILMN_1676385	PAK2	PREDICTED: Homo sapiens p21 (CDKN1A)-activated kinase 2 (PAK2), mRNA.	0.0105639	-0.265214	0.59739	-0.862604	-0.449667	-0.288886	-0.0570875
ILMN_1740716	RBM26	Homo sapiens RNA binding motif protein 26 (RBM26), mRNA.	0.0168915	-0.337595	0.516861	-0.854457	-0.0795483	-0.541149	-0.392089
ILMN_2268409	VPS13B	Homo sapiens vacuolar protein sorting 13 homolog B (yeast) (VPS13B), transcript variant 5, mRNA.	0.012144	-0.368421	0.464377	-0.832797	-0.429388	-0.268834	-0.407041
ILMN_1735360	SDAD1	Homo sapiens SDA1 domain containing 1 (SDAD1), mRNA.	0.0178881	-0.395659	0.419258	-0.814917	-0.65298	-0.206445	-0.327553
ILMN_1751289	DERPC	Homo sapiens decreased expression in renal and prostate (DERPC), mRNA.	0.0221081	-0.243579	0.563753	-0.807332	-0.403675	0.0399296	-0.366992
ILMN_1736567	CD74	Homo sapiens CD74 molecule, major histocompatibility complex, class II invariant chain (CD74), transcript variant 1, mRNA.	0.0163917	-0.270709	0.52869	-0.799399	-0.263929	-0.32818	-0.220019
ILMN_1694514	ZDHHC11	Homo sapiens zinc finger, DHHC-type containing 11 (ZDHHC11), mRNA.	0.00328171	-0.162786	0.6045	-0.767286	-0.193678	-0.0741452	-0.220534
ILMN_2278235	CTBP1	Homo sapiens C-terminal binding protein 1 (CTBP1), transcript variant 2, mRNA.	0.0352008	-0.171523	0.588522	-0.760045	-0.15408	-0.442533	0.0820444
ILMN_2347917	EED	Homo sapiens embryonic ectoderm development (EED), transcript variant 1, mRNA.	0.0392386	-0.379279	0.369633	-0.748912	-0.641231	-0.413873	-0.0827327
ILMN_1677505	CCL21	Homo sapiens chemokine (C-C motif) ligand 21 (CCL21), mRNA.	0.0427507	-0.23465	0.512345	-0.746995	-0.438453	-0.0315024	-0.233994
ILMN_2076415	TBCCD1	Homo sapiens TBCC domain containing 1 (TBCCD1), mRNA.	0.0265321	-0.223276	0.516039	-0.739316	-0.0276875	-0.155674	-0.486468
ILMN_2140700	CRIPAK	Homo sapiens cysteine-rich PAK1 inhibitor (CRIPAK), mRNA.	0.0381112	-0.233184	0.499656	-0.73284	-0.339959	-0.282037	-0.0775556
ILMN_1746941	HIPK3	Homo sapiens homeodomain interacting protein kinase 3 (HIPK3), transcript variant 1, mRNA.	0.00589923	-0.209274	0.514287	-0.723561	-0.276359	-0.191436	-0.160026
ILMN_1813775	GAK	Homo sapiens cyclin G associated kinase (GAK), mRNA. XM_943600 XM_943603	0.0464339	-0.275282	0.441034	-0.716315	-0.195702	-0.123108	-0.507036
ILMN_1748831	PPP1R13B	Homo sapiens protein phosphatase 1, regulatory (inhibitor) subunit 13B (PPP1R13B), mRNA.	0.0285957	-0.303662	0.408457	-0.71212	-0.243481	-0.365529	-0.301977
ILMN_1720965	TULP4	Homo sapiens tubby like protein 4 (TULP4), transcript variant 2, mRNA.	0.0408973	-0.186658	0.517546	-0.704204	-0.263756	-0.172994	-0.123225
ILMN_1660315	SPN	Homo sapiens sialophorin (SPN), transcript variant 2, mRNA.	0.00131477	-0.314688	0.389291	-0.703979	-0.340594	-0.319059	-0.284411
ILMN_2377536	CDKL5	Homo sapiens cyclin-dependent kinase-like 5 (CDKL5), transcript variant I, mRNA.	0.00766234	-0.125964	0.56897	-0.694934	-0.192747	-0.190357	0.00521096
ILMN_1694323	GLE1	Homo sapiens GLE1 RNA export mediator homolog (yeast) (GLE1), transcript variant 1, mRNA.	0.0350171	-0.125806	0.568417	-0.694223	-0.255488	-0.28571	0.163781
ILMN_1776352	MUTED	Homo sapiens muted homolog (mouse) (MUTED), mRNA.	0.0152083	-0.253723	0.438245	-0.691968	-0.373159	-0.237551	-0.150461
ILMN_2388975	CERK	Homo sapiens ceramide kinase (CERK), transcript variant 2, mRNA.	0.0354255	-0.186241	0.495972	-0.682213	-0.243425	-0.0698799	-0.245419
ILMN_1808095	RNF41	Homo sapiens ring finger protein 41 (RNF41), transcript variant 3, mRNA.	0.0304691	-0.415856	0.264855	-0.680711	-0.579751	-0.477015	-0.190802
ILMN_2052790	NONO	Homo sapiens non-POU domain containing, octamer-binding (NONO), mRNA.	0.0290008	-0.296224	0.381831	-0.678055	-0.27839	-0.0752827	-0.535001
ILMN_2347234	PRMT1	Homo sapiens protein arginine methyltransferase 1 (PRMT1), transcript variant 3, mRNA.	0.0120028	-0.123076	0.544977	-0.668053	-0.0111466	-0.295261	-0.0628216
ILMN_1798061	ZFYVE26	Homo sapiens zinc finger, FYVE domain containing 26 (ZFYVE26), mRNA.	0.0233658	-0.101639	0.562971	-0.66461	-0.0690755	-0.14212	-0.0937224
ILMN_2057836	RNU2-1	Homo sapiens RNA, U2 small nuclear 1 (RNU2-1), non-coding RNA.	0.038262	-0.223142	0.434645	-0.657787	-0.156758	-0.494643	-0.018024
ILMN_1750079	PURB	Homo sapiens purine-rich element binding protein B (PURB), mRNA.	0.00327274	-0.479227	0.176942	-0.656169	-0.444417	-0.40743	-0.585833
ILMN_2122511	CCBE1	Homo sapiens collagen and calcium binding EGF domains 1 (CCBE1), mRNA.	0.0482268	-0.343047	0.312502	-0.655549	-0.0615597	-0.521034	-0.446548
ILMN_1737644	TMEM219	Homo sapiens transmembrane protein 219 (TMEM219), transcript variant 1, mRNA.	0.00122601	-0.175405	0.47243	-0.647835	-0.204772	-0.22768	-0.0937624
ILMN_1687533	SEMA4D	Homo sapiens sema domain, immunoglobulin domain (Ig), transmembrane domain (TM) and short cytoplasmic domain, (semaphorin) 4D (SEMA4D), mRNA.	0.0133156	-0.353219	0.288672	-0.64189	-0.348058	-0.220176	-0.491422
ILMN_1673711	HSP90AB1	Homo sapiens heat shock protein 90kDa alpha (cytosolic), class B member 1 (HSP90AB1), mRNA.	0.0280715	-0.168441	0.473417	-0.641858	-0.312825	-0.153038	-0.0394596
ILMN_1775587	STX19	Homo sapiens syntaxin 19 (STX19), mRNA.	0.0178432	-0.138196	0.495938	-0.634133	-0.172052	-0.130897	-0.111638
ILMN_1733927	TCEB2	Homo sapiens transcription elongation factor B (SIII), polypeptide 2 (18kDa, elongin B) (TCEB2), transcript variant 1, mRNA.	0.037155	-0.193031	0.437981	-0.631012	-0.289292	-0.128687	-0.161113
ILMN_1794594	RASGRP2	Homo sapiens RAS guanyl releasing protein 2 (calcium and DAG-regulated) (RASGRP2), transcript variant 2, mRNA.	0.0392726	-0.11648	0.513103	-0.629583	-0.20591	-0.103891	-0.039639
ILMN_1677122	FAM168B	Homo sapiens family with sequence similarity 168, member B (FAM168B), mRNA.	0.0273816	-0.104575	0.522325	-0.6269	-0.280698	-0.157302	0.124275
ILMN_1671108	PIP5K3	Homo sapiens phosphatidylinositol-3-phosphate/phosphatidylinositol 5-kinase, type III (PIP5K3), transcript variant 2, mRNA.	0.0294132	-0.098454	0.527827	-0.626281	-0.10343	0.116203	-0.308135
ILMN_1652594	ACTR5	Homo sapiens ARP5 actin-related protein 5 homolog (yeast) (ACTR5), mRNA.	0.0158066	-0.122282	0.497448	-0.61973	-0.114029	-0.0269702	-0.225847
ILMN_1810474	UBE2I	Homo sapiens ubiquitin-conjugating enzyme E2I (UBC9 homolog, yeast) (UBE2I), transcript variant 3, mRNA.	0.0172595	-0.101762	0.516662	-0.618423	-0.268312	-0.0955447	0.0585718
ILMN_2053536	RHBDL2	Homo sapiens rhomboid, veinlet-like 2 (Drosophila) (RHBDL2), mRNA.	0.0111902	-0.257794	0.359652	-0.617446	-0.114071	-0.256944	-0.402368
ILMN_1807206	DHRS1	Homo sapiens dehydrogenase/reductase (SDR family) member 1 (DHRS1), mRNA.	0.0252531	-0.192885	0.420168	-0.613053	-0.16236	-0.0635937	-0.3527
ILMN_1810229	ARID4A	Homo sapiens AT rich interactive domain 4A (RBP1-like) (ARID4A), transcript variant 3, mRNA.	0.0109371	-0.0766964	0.534447	-0.611144	-0.210795	0.010228	-0.0295223
ILMN_1676459	ZNF785	Homo sapiens zinc finger protein 785 (ZNF785), mRNA.	0.0443964	-0.21501	0.395823	-0.610833	0.0257044	-0.41751	-0.253223
ILMN_1654289	ELK1	Homo sapiens ELK1, member of ETS oncogene family (ELK1), mRNA.	0.0125085	-0.324456	0.284926	-0.609382	-0.280552	-0.4891	-0.203716
ILMN_1724490	PSPC1	Homo sapiens paraspeckle component 1 (PSPC1), transcript variant beta, transcribed RNA.	0.00607272	-0.342896	0.261382	-0.604278	-0.283664	-0.419612	-0.325413
ILMN_1680860	LEMD2	Homo sapiens LEM domain containing 2 (LEMD2), mRNA.	0.0493194	-0.340189	0.262372	-0.602561	-0.185285	-0.45216	-0.38312
ILMN_1659952	MTMR2	Homo sapiens myotubularin related protein 2 (MTMR2), transcript variant 3, mRNA.	0.0411323	-0.384734	0.211204	-0.595937	-0.337642	-0.634952	-0.181607
ILMN_1688865	PPP1R9B	Homo sapiens protein phosphatase 1, regulatory (inhibitor) subunit 9B (PPP1R9B), mRNA.	0.0435015	-0.164025	0.43115	-0.595175	-0.018761	-0.197963	-0.27535
ILMN_1792955	IRGQ	Homo sapiens immunity-related GTPase family, Q (IRGQ), mRNA.	0.0422312	-0.253142	0.338257	-0.591399	-0.14819	-0.269033	-0.342204
ILMN_2280911	VPS41	Homo sapiens vacuolar protein sorting 41 homolog (S. cerevisiae) (VPS41), transcript variant 1, mRNA.	0.003382	-0.222439	0.36271	-0.585149	-0.261471	-0.28633	-0.119515
ILMN_2283216	LOC221091	Homo sapiens similar to hypothetical protein (LOC221091), mRNA.	0.04982	-0.207661	0.371655	-0.579316	-0.00929506	-0.363254	-0.250434
ILMN_2396875	IGFBP3	Homo sapiens insulin-like growth factor binding protein 3 (IGFBP3), transcript variant 1, mRNA.	0.0315556	-0.103298	0.4753	-0.578598	-0.0901852	-0.284041	0.0643323
ILMN_2357577	PRKAA1	Homo sapiens protein kinase, AMP-activated, alpha 1 catalytic subunit (PRKAA1), transcript variant 2, mRNA.	0.0178931	-0.041016	0.531468	-0.572484	-0.10049	-0.00983848	-0.01272
ILMN_1749915	C1orf63	Homo sapiens chromosome 1 open reading frame 63 (C1orf63), mRNA.	0.0435341	-0.198083	0.371923	-0.570006	-0.224125	-0.232296	-0.137828
ILMN_2148679	SDHAP3	Homo sapiens succinate dehydrogenase complex, subunit A, flavoprotein pseudogene 3 (SDHAP3) on chromosome 5.	0.0453783	-0.144703	0.421995	-0.566698	-0.0497415	-0.0231555	-0.361211
ILMN_1671355	IMAA	Homo sapiens SLC7A5 pseudogene (IMAA), non-coding RNA.	0.0218472	-0.140155	0.422233	-0.562388	-0.0386781	-0.231624	-0.150161
ILMN_2106656	BLZF1	Homo sapiens basic leucine zipper nuclear factor 1 (BLZF1), mRNA.	0.0362959	-0.216718	0.340875	-0.557594	-0.0599618	-0.261114	-0.329079
ILMN_2175094	TDRD1	Homo sapiens tudor domain containing 1 (TDRD1), mRNA.	0.0480096	-0.245753	0.311748	-0.5575	-0.0140635	-0.281824	-0.44137
ILMN_2355776	GIT2	Homo sapiens G protein-coupled receptor kinase interactor 2 (GIT2), transcript variant 3, mRNA.	0.0179612	-0.130033	0.425826	-0.555859	-0.144702	-0.276589	0.0311923
ILMN_2327276	STAU1	Homo sapiens staufen, RNA binding protein, homolog 1 (Drosophila) (STAU1), transcript variant T1, mRNA.	0.0276753	-0.00286974	0.55142	-0.55429	0.0543092	0.0616828	-0.124601
ILMN_1660345	NGRN	Homo sapiens neugrin, neurite outgrowth associated (NGRN), transcript variant 1, mRNA.	0.00146548	-0.234347	0.313036	-0.547383	-0.249276	-0.249498	-0.204267
ILMN_1778587	PPP2R2D	Homo sapiens protein phosphatase 2, regulatory subunit B, delta isoform (PPP2R2D), transcript variant 2, mRNA.	0.0249476	-0.267177	0.275066	-0.542243	-0.305344	-0.323801	-0.172384
ILMN_1812726	MORF4L1	Homo sapiens mortality factor 4 like 1 (MORF4L1), transcript variant 2, mRNA.	0.0466209	-0.161652	0.378587	-0.540239	-0.177837	-0.226339	-0.08078
ILMN_1814044	CABIN1	Homo sapiens calcineurin binding protein 1 (CABIN1), mRNA.	0.0320059	-0.118551	0.420582	-0.539133	-0.099633	-0.113791	-0.142228
ILMN_1780913	PPP2R5C	Homo sapiens protein phosphatase 2, regulatory subunit B', gamma isoform (PPP2R5C), transcript variant 1, mRNA.	0.0350304	-0.244165	0.294476	-0.538641	-0.319279	-0.165886	-0.24733
ILMN_2201768	KRT40	Homo sapiens keratin 40 (KRT40), mRNA.	0.027169	-0.21657	0.321841	-0.53841	-0.0200108	-0.282668	-0.347031
ILMN_1755041	PPA2	Homo sapiens pyrophosphatase (inorganic) 2 (PPA2), nuclear gene encoding mitochondrial protein, transcript variant 5, mRNA.	0.0350612	-0.0485646	0.486142	-0.534707	-0.175757	0.158021	-0.127957
ILMN_2357260	CPSF4	Homo sapiens cleavage and polyadenylation specific factor 4, 30kDa (CPSF4), transcript variant 2, mRNA.	0.0109021	-0.149074	0.381552	-0.530627	-0.256973	-0.163745	-0.026504
ILMN_2380588	C6orf108	Homo sapiens chromosome 6 open reading frame 108 (C6orf108), transcript variant 2, mRNA.	0.0447396	-0.0945799	0.434034	-0.528614	-0.0393158	-0.136015	-0.10841
ILMN_2222786	ZNF192	Homo sapiens zinc finger protein 192 (ZNF192), mRNA.	0.00612603	-0.185943	0.339007	-0.52495	-0.196348	-0.275322	-0.0861576
ILMN_1711009	ISLR	Homo sapiens immunoglobulin superfamily containing leucine-rich repeat (ISLR), transcript variant 2, mRNA.	0.0036649	-0.152143	0.367701	-0.519844	-0.0565295	-0.208965	-0.190934
ILMN_1752111	SMARCAL1	Homo sapiens SWI/SNF related, matrix associated, actin dependent regulator of chromatin, subfamily a-like 1 (SMARCAL1), mRNA.	0.0215444	-0.0770051	0.439853	-0.516858	-0.119249	-0.163283	0.0515163
ILMN_1796075	VPS41	Homo sapiens vacuolar protein sorting 41 homolog (S. cerevisiae) (VPS41), transcript variant 1, mRNA.	0.0117699	-0.0227967	0.491256	-0.514052	-0.0342597	0.0889892	-0.12312
ILMN_1759801	DPP8	Homo sapiens dipeptidyl-peptidase 8 (DPP8), transcript variant 2, mRNA.	0.0407525	-0.181184	0.33113	-0.512314	-0.272384	0.0226855	-0.293854
ILMN_1812571	RAB35	Homo sapiens RAB35, member RAS oncogene family (RAB35), mRNA.	0.0106938	-0.135992	0.375769	-0.511761	-0.225554	-0.135196	-0.0472253
ILMN_1738095	PER2	Homo sapiens period homolog 2 (Drosophila) (PER2), mRNA.	0.0123745	-0.165041	0.342063	-0.507104	-0.143896	-0.297692	-0.0535358
ILMN_1685289	C16orf58	Homo sapiens chromosome 16 open reading frame 58 (C16orf58), mRNA.	0.0173175	-0.224007	0.28287	-0.506877	-0.233005	-0.0778298	-0.361186
ILMN_2219437	PRRG4	Homo sapiens proline rich Gla (G-carboxyglutamic acid) 4 (transmembrane) (PRRG4), mRNA.	0.0232436	-0.229886	0.274803	-0.504689	-0.0667116	-0.249905	-0.373042
ILMN_1752758	BTN2A2	Homo sapiens butyrophilin, subfamily 2, member A2 (BTN2A2), transcript variant 1, mRNA.	0.00416507	-0.222857	0.278116	-0.500974	-0.125456	-0.271683	-0.271433
ILMN_1752967	DHPS	Homo sapiens deoxyhypusine synthase (DHPS), transcript variant 2, mRNA.	0.0381729	-0.106093	0.393544	-0.499637	-0.0558471	-0.0969269	-0.165504
ILMN_1703891	TBC1D9	Homo sapiens TBC1 domain family, member 9 (with GRAM domain) (TBC1D9), mRNA.	0.0357987	-0.0855704	0.413872	-0.499442	-0.00644458	-0.134477	-0.11579
ILMN_1746085	IGFBP3	Homo sapiens insulin-like growth factor binding protein 3 (IGFBP3), transcript variant 2, mRNA.	0.030832	-0.0392559	0.457592	-0.496848	-0.129991	-0.143037	0.15526
ILMN_2209993	LSDP5	Homo sapiens lipid storage droplet protein 5 (LSDP5), mRNA.	0.0362376	-0.235386	0.259493	-0.494879	-0.0239292	-0.347351	-0.334879
ILMN_1743535	PIP5K3	Homo sapiens phosphatidylinositol-3-phosphate/phosphatidylinositol 5-kinase, type III (PIP5K3), transcript variant 3, mRNA.	0.0238147	-0.183427	0.310686	-0.494113	-0.34045	-0.18103	-0.0287996
ILMN_1758658	FADD	Homo sapiens Fas (TNFRSF6)-associated via death domain (FADD), mRNA.	0.0361816	-0.0771548	0.41585	-0.493005	-0.0618517	-0.124115	-0.045498
ILMN_1657955	FMNL3	Homo sapiens formin-like 3 (FMNL3), transcript variant 2, mRNA.	7.71439e-06	-0.0887594	0.404239	-0.492998	-0.0857849	-0.0829841	-0.0975092
ILMN_1715169	HLA-DRB1	Homo sapiens major histocompatibility complex, class II, DR beta 1 (HLA-DRB1), mRNA.	0.0168464	-0.221718	0.271189	-0.492907	-0.254872	-0.241423	-0.168858
ILMN_2309449	RBBP6	Homo sapiens retinoblastoma binding protein 6 (RBBP6), transcript variant 3, mRNA.	0.0474229	-0.136527	0.354532	-0.491059	-0.312398	0.0831067	-0.180288
ILMN_1722522	CCNT2	Homo sapiens cyclin T2 (CCNT2), transcript variant b, mRNA.	0.0209188	-0.441212	0.0463806	-0.487592	-0.542485	-0.380409	-0.400741
ILMN_1654586	RASA3	Homo sapiens RAS p21 protein activator 3 (RASA3), mRNA.	0.0291914	-0.116604	0.366232	-0.482836	-0.0882181	0.0143453	-0.275939
ILMN_1766245	SUPT4H1	Homo sapiens suppressor of Ty 4 homolog 1 (S. cerevisiae) (SUPT4H1), mRNA.	0.00965842	-0.119341	0.360222	-0.479562	-0.103524	-0.170677	-0.0838204
ILMN_1788410	DKFZP586H2123	Homo sapiens regeneration associated muscle protease (DKFZP586H2123), transcript variant 1, mRNA.	0.0395622	-0.241688	0.237574	-0.479262	-0.124246	-0.173252	-0.427565
ILMN_1700183	APLNR	Homo sapiens apelin receptor (APLNR), mRNA.	0.00748256	-0.102907	0.370326	-0.473233	-0.109055	-0.126988	-0.0726774
ILMN_1703327	PSTPIP1	Homo sapiens proline-serine-threonine phosphatase interacting protein 1 (PSTPIP1), mRNA.	0.0278472	-0.126848	0.345853	-0.4727	-0.167605	0.0173161	-0.230254
ILMN_1704704	LOC344405	PREDICTED: Homo sapiens hypothetical LOC344405 (LOC344405), mRNA.	0.00830355	-0.0546821	0.416373	-0.471056	-0.125574	-0.00902003	-0.029452
ILMN_2413898	MCM10	Homo sapiens minichromosome maintenance complex component 10 (MCM10), transcript variant 2, mRNA.	0.0466176	-0.185842	0.276246	-0.462088	-0.27421	-0.23349	-0.0498266
ILMN_2405031	TRIM24	Homo sapiens tripartite motif-containing 24 (TRIM24), transcript variant 2, mRNA.	0.0483443	-0.085943	0.375974	-0.461917	-0.16614	-0.219574	0.127884
ILMN_2410362	ACBD5	Homo sapiens acyl-Coenzyme A binding domain containing 5 (ACBD5), transcript variant 1, mRNA.	0.0227006	-0.198712	0.260965	-0.459678	-0.174177	-0.0708927	-0.351068
ILMN_1734194	EXOSC3	Homo sapiens exosome component 3 (EXOSC3), transcript variant 1, mRNA.	0.0449406	-0.127993	0.328382	-0.456375	-0.259579	0.0456735	-0.170073
ILMN_1791106	HEATR6	Homo sapiens HEAT repeat containing 6 (HEATR6), mRNA.	0.00994375	-0.244768	0.191473	-0.436241	-0.360118	-0.189901	-0.184285
ILMN_1657509	TSEN54	Homo sapiens tRNA splicing endonuclease 54 homolog (S. cerevisiae) (TSEN54), mRNA.	0.0048766	-0.34768	0.0884876	-0.436168	-0.397259	-0.260434	-0.385347
ILMN_1681798	2014-09-06	Homo sapiens septin 6 (SEPT6), transcript variant III, mRNA.	0.00519043	-0.0865105	0.346774	-0.433285	-0.139617	-0.113864	-0.00605022
ILMN_2196550	C13orf18	Homo sapiens chromosome 13 open reading frame 18 (C13orf18), mRNA.	0.00579202	-0.0819645	0.338406	-0.42037	-0.0449072	-0.141068	-0.0599182
ILMN_2249552	GTF2A1	Homo sapiens general transcription factor IIA, 1, 19/37kDa (GTF2A1), transcript variant 1, mRNA.	0.0366807	-0.0417297	0.377084	-0.418814	0.124359	-0.141534	-0.108014
ILMN_2106380	TNFSF15	Homo sapiens tumor necrosis factor (ligand) superfamily, member 15 (TNFSF15), mRNA.	0.0142336	-0.226764	0.191225	-0.417988	-0.111588	-0.243849	-0.324854
ILMN_2157141	OR2A42	Homo sapiens olfactory receptor, family 2, subfamily A, member 42 (OR2A42), mRNA.	0.0020369	-0.0642572	0.343554	-0.407811	-0.110772	-0.0424566	-0.0395428
ILMN_2083588	TTC32	Homo sapiens tetratricopeptide repeat domain 32 (TTC32), mRNA.	0.00216215	-0.245558	0.161563	-0.407121	-0.19084	-0.299439	-0.246395
ILMN_1733164	FBXO11	Homo sapiens F-box protein 11 (FBXO11), transcript variant 2, mRNA.	0.041989	-0.0490285	0.354891	-0.40392	-0.183025	0.0218644	0.0140753
ILMN_1799151	PPIL4	Homo sapiens peptidylprolyl isomerase (cyclophilin)-like 4 (PPIL4), mRNA.	0.0279838	-0.0934586	0.309791	-0.40325	-0.153244	-0.0390413	-0.0880904
ILMN_1762260	C3	Homo sapiens complement component 3 (C3), mRNA.	0.0433076	-0.0922629	-0.496436	0.404173	0.0540583	-0.243311	-0.087536
ILMN_1768293	NUP155	Homo sapiens nucleoporin 155kDa (NUP155), transcript variant 1, mRNA.	0.0250949	0.0102994	-0.401978	0.412277	-0.0607795	-0.0314669	0.123145
ILMN_1807881	NEDD4	Homo sapiens neural precursor cell expressed, developmentally down-regulated 4 (NEDD4), transcript variant 1, mRNA.	0.0379566	0.165263	-0.247244	0.412507	0.0664809	0.106227	0.323081
ILMN_1657547	CCDC34	Homo sapiens coiled-coil domain containing 34 (CCDC34), transcript variant 1, mRNA.	0.0359402	0.155716	-0.258681	0.414397	0.282448	0.177262	0.00743956
ILMN_1668996	C1QBP	Homo sapiens complement component 1, q subcomponent binding protein (C1QBP), nuclear gene encoding mitochondrial protein, mRNA.	0.0232012	-0.020879	-0.43731	0.416431	0.0370432	0.0338059	-0.133486
ILMN_1704557	RPS6KB1	Homo sapiens ribosomal protein S6 kinase, 70kDa, polypeptide 1 (RPS6KB1), mRNA.	0.0330802	0.0730409	-0.351307	0.424348	-0.0591945	0.173993	0.104324
ILMN_1724609	SLC2A8	Homo sapiens solute carrier family 2 (facilitated glucose transporter), member 8 (SLC2A8), mRNA.	0.0394915	0.0481187	-0.380462	0.428581	0.144299	-0.141365	0.141423
ILMN_2339748	RNF13	Homo sapiens ring finger protein 13 (RNF13), transcript variant 4, mRNA.	0.0125339	-0.117035	-0.554935	0.4379	-0.00175331	-0.217746	-0.131606
ILMN_1651346	TICAM2	Homo sapiens toll-like receptor adaptor molecule 2 (TICAM2), mRNA.	0.0111508	0.120541	-0.323764	0.444305	0.0391931	0.232924	0.0895042
ILMN_1805778	RBM12B	Homo sapiens RNA binding motif protein 12B (RBM12B), mRNA.	0.0411485	0.0625679	-0.383506	0.446074	0.247587	-0.0940007	0.0341175
ILMN_1752669	ALPI	Homo sapiens alkaline phosphatase, intestinal (ALPI), mRNA.	0.00290169	0.0514913	-0.403674	0.455166	0.0689249	0.019599	0.06595
ILMN_1682781	TEAD2	Homo sapiens TEA domain family member 2 (TEAD2), mRNA.	0.0149157	0.105693	-0.355074	0.460767	0.137971	0.17704	0.00206817
ILMN_1769191	GNAS	Homo sapiens GNAS complex locus (GNAS), transcript variant 4, mRNA.	0.0336458	0.00602814	-0.467099	0.473127	-0.176421	0.0603429	0.134162
ILMN_1805828	VRK1	Homo sapiens vaccinia related kinase 1 (VRK1), mRNA.	0.0168565	0.161226	-0.324999	0.486225	0.154331	0.106862	0.222486
ILMN_2332795	ZNF16	Homo sapiens zinc finger protein 16 (ZNF16), transcript variant 1, mRNA.	0.0348462	0.20516	-0.28292	0.48808	0.151316	0.111188	0.352977
ILMN_1717877	IVNS1ABP	Homo sapiens influenza virus NS1A binding protein (IVNS1ABP), mRNA.	0.0102897	0.0707351	-0.431302	0.502037	0.202488	0.00062179	0.00909554
ILMN_2402600	GLIS3	Homo sapiens GLIS family zinc finger 3 (GLIS3), transcript variant 2, mRNA.	0.0320332	0.157087	-0.357588	0.514675	0.0216349	0.104051	0.345576
ILMN_1731233	GZMH	Homo sapiens granzyme H (cathepsin G-like 2, protein h-CCPX) (GZMH), mRNA.	0.0266574	0.156269	-0.359636	0.515906	0.204752	0.224119	0.0399367
ILMN_2058512	PSMA2	Homo sapiens proteasome (prosome, macropain) subunit, alpha type, 2 (PSMA2), mRNA.	0.0054721	0.140361	-0.378978	0.519338	0.232755	0.0797376	0.10859
ILMN_1668369	CDC37	Homo sapiens cell division cycle 37 homolog (S. cerevisiae) (CDC37), mRNA.	0.0288528	0.159856	-0.374889	0.534746	0.300403	0.00608427	0.173082
ILMN_2038778	GAPDH	Homo sapiens glyceraldehyde-3-phosphate dehydrogenase (GAPDH), mRNA.	0.0028773	-0.0469314	-0.586979	0.540047	-0.0416123	0.0278321	-0.127014
ILMN_2089073	ATP9A	Homo sapiens ATPase, class II, type 9A (ATP9A), mRNA.	0.0404514	0.087542	-0.467555	0.555097	0.136894	-0.147657	0.273389
ILMN_1660661	TCP1	Homo sapiens t-complex 1 (TCP1), transcript variant 1, mRNA.	0.0277754	0.211215	-0.344496	0.555711	0.0493839	0.249428	0.334834
ILMN_1687510	HRNR	Homo sapiens hornerin (HRNR), mRNA.	8.88068e-05	0.108803	-0.45174	0.560543	0.123975	0.0873164	0.115117
ILMN_1668721	CCND3	Homo sapiens cyclin D3 (CCND3), mRNA.	0.0420964	-0.0453364	-0.608263	0.562927	-0.108534	-0.189951	0.162476
ILMN_1796245	DNASE2	Homo sapiens deoxyribonuclease II, lysosomal (DNASE2), mRNA.	0.0109741	0.125521	-0.443259	0.56878	0.075906	0.250629	0.0500285
ILMN_1724811	PARN	Homo sapiens poly(A)-specific ribonuclease (deadenylation nuclease) (PARN), mRNA.	0.00344369	0.172812	-0.411285	0.584097	0.223392	0.206082	0.0889632
ILMN_1781285	DUSP1	Homo sapiens dual specificity phosphatase 1 (DUSP1), mRNA.	0.0392269	0.259375	-0.327439	0.586814	0.118904	0.516444	0.142778
ILMN_1784286	NDUFA1	Homo sapiens NADH dehydrogenase (ubiquinone) 1 alpha subcomplex, 1, 7.5kDa (NDUFA1), nuclear gene encoding mitochondrial protein, mRNA.	0.0423733	0.136746	-0.450653	0.587399	-0.125688	0.223863	0.312064
ILMN_2200562	LOC595101	Homo sapiens PI-3-kinase-related kinase SMG-1 pseudogene (LOC595101), non-coding RNA.	0.0170948	0.0393156	-0.549792	0.589108	0.0144256	-0.0869436	0.190465
ILMN_1804476	GMPPA	Homo sapiens GDP-mannose pyrophosphorylase A (GMPPA), transcript variant 2, mRNA.	0.0149622	0.11122	-0.480718	0.591938	0.254832	-0.0543488	0.133177
ILMN_1716154	C5orf4	Homo sapiens chromosome 5 open reading frame 4 (C5orf4), transcript variant 2, mRNA.	0.0190241	0.172049	-0.438851	0.610901	0.129576	0.0344841	0.352088
ILMN_1781795	ERH	Homo sapiens enhancer of rudimentary homolog (Drosophila) (ERH), mRNA.	0.0346537	0.105211	-0.546915	0.652126	0.366435	-0.0515913	0.00078746
ILMN_1711383	STK4	Homo sapiens serine/threonine kinase 4 (STK4), mRNA.	0.0162285	0.0650038	-0.594645	0.659648	0.21377	0.0994695	-0.118228
ILMN_1810852	LAMC1	Homo sapiens laminin, gamma 1 (formerly LAMB2) (LAMC1), mRNA.	0.0257646	-0.0972348	-0.760397	0.663163	-0.345879	0.021388	0.0327871
ILMN_2365686	ALG8	Homo sapiens asparagine-linked glycosylation 8 homolog (S. cerevisiae, alpha-1,3-glucosyltransferase) (ALG8), transcript variant 2, mRNA.	0.0264366	0.128528	-0.543101	0.67163	0.295477	0.172032	-0.0819243
ILMN_2143822	ZNF148	Homo sapiens zinc finger protein 148 (ZNF148), mRNA.	0.0270005	0.10424	-0.568595	0.672834	0.150623	-0.0537587	0.215855
ILMN_2396648	EXOSC1	Homo sapiens exosome component 1 (EXOSC1), mRNA. XM_944315 XM_944318 XM_944323	0.0197341	0.182294	-0.501438	0.683732	0.0617177	0.401029	0.0841335
ILMN_1672662	SLC20A1	Homo sapiens solute carrier family 20 (phosphate transporter), member 1 (SLC20A1), mRNA.	0.00847133	0.0732553	-0.612514	0.685769	0.19496	-0.0387709	0.0635765
ILMN_2151048	STAG1	Homo sapiens stromal antigen 1 (STAG1), mRNA.	0.0446633	0.0915947	-0.596003	0.687598	-0.180776	0.0864189	0.369141
ILMN_2109156	RANBP1	Homo sapiens RAN binding protein 1 (RANBP1), mRNA.	0.00505929	0.103234	-0.587537	0.69077	0.0683468	0.0360656	0.205288
ILMN_2206746	BGN	Homo sapiens biglycan (BGN), mRNA.	0.00255419	-0.24591	-0.945984	0.700074	-0.282624	-0.157071	-0.298036
ILMN_1680403	SSR4	Homo sapiens signal sequence receptor, delta (translocon-associated protein delta) (SSR4), mRNA.	0.0481696	0.174922	-0.541987	0.716909	0.463959	0.0305057	0.0302999
ILMN_1776375	PIN1	Homo sapiens peptidylprolyl cis/trans isomerase, NIMA-interacting 1 (PIN1), mRNA.	0.0277158	0.172297	-0.552236	0.724534	-0.0784449	0.260756	0.334581
ILMN_1815051	API5	Homo sapiens apoptosis inhibitor 5 (API5), mRNA.	0.0229491	0.152937	-0.588989	0.741926	0.157849	-0.0198413	0.320805
ILMN_2100815	TMEM9B	Homo sapiens TMEM9 domain family, member B (TMEM9B), mRNA.	0.0111457	0.222131	-0.547287	0.769418	0.0535272	0.382121	0.230746
ILMN_2267914	CD68	Homo sapiens CD68 molecule (CD68), transcript variant 1, mRNA.	0.0173126	0.231237	-0.586305	0.817542	-0.00128661	0.453013	0.241985
ILMN_2311548	PTRH2	Homo sapiens peptidyl-tRNA hydrolase 2 (PTRH2), nuclear gene encoding mitochondrial protein, mRNA.	0.0349958	0.189912	-0.643945	0.833857	0.281733	0.159088	0.128914
ILMN_2393765	IGLL1	Homo sapiens immunoglobulin lambda-like polypeptide 1 (IGLL1), transcript variant 1, mRNA.	0.0339642	0.0688731	-0.776662	0.845536	-0.250436	0.196914	0.260141
ILMN_2166506	XRCC6	Homo sapiens X-ray repair complementing defective repair in Chinese hamster cells 6 (XRCC6), mRNA.	0.032836	0.131266	-0.719632	0.850898	-0.201913	0.208474	0.387238
ILMN_2083066	IGLL3	Homo sapiens immunoglobulin lambda-like polypeptide 3 (IGLL3), mRNA.	0.00501271	0.104029	-0.751111	0.855139	0.245448	0.124357	-0.0577197
ILMN_1797604	CAP1	Homo sapiens CAP, adenylate cyclase-associated protein 1 (yeast) (CAP1), mRNA.	0.0496284	0.135872	-0.72768	0.863553	-0.212825	0.220879	0.399563
ILMN_2101885	TUBB	Homo sapiens tubulin, beta (TUBB), mRNA.	0.0331468	0.247015	-0.651612	0.898627	0.0364901	0.601231	0.103323
ILMN_2337655	WARS	Homo sapiens tryptophanyl-tRNA synthetase (WARS), transcript variant 1, mRNA.	0.000578507	0.137338	-0.76293	0.900269	0.106787	0.149147	0.156081
ILMN_2335718	HNRNPAB	Homo sapiens heterogeneous nuclear ribonucleoprotein A/B (HNRNPAB), transcript variant 2, mRNA.	0.0388681	0.101656	-0.812885	0.914541	0.454688	0.0491968	-0.198917
ILMN_1809477	CARHSP1	Homo sapiens calcium regulated heat stable protein 1, 24kDa (CARHSP1), transcript variant 2, mRNA.	0.0345241	0.339827	-0.576948	0.916776	0.0894151	0.542244	0.387823
ILMN_1789508	GTF3C3	Homo sapiens general transcription factor IIIC, polypeptide 3, 102kDa (GTF3C3), mRNA.	0.0372213	0.140558	-0.812548	0.953106	-0.0331309	0.527474	-0.072669
ILMN_2300970	ETFB	Homo sapiens electron-transfer-flavoprotein, beta polypeptide (ETFB), transcript variant 2, mRNA.	0.0287602	0.102111	-0.891413	0.993523	-0.173924	0.234789	0.245467
ILMN_1787461	RUNX3	Homo sapiens runt-related transcription factor 3 (RUNX3), transcript variant 2, mRNA.	0.0481836	0.0865914	-0.942899	1.02949	0.237826	-0.175629	0.197577
ILMN_2093343	PLAC8	Homo sapiens placenta-specific 8 (PLAC8), mRNA.	0.0203537	0.0737955	-0.973623	1.04742	0.13922	-0.189655	0.271822
ILMN_1749213	SDF2L1	Homo sapiens stromal cell-derived factor 2-like 1 (SDF2L1), mRNA.	0.0366253	0.19153	-0.927113	1.11864	-0.139501	0.467651	0.24644
ILMN_1751378	RARS	Homo sapiens arginyl-tRNA synthetase (RARS), mRNA.	0.0120835	0.400577	-0.725925	1.1265	0.330846	0.63183	0.239055
ILMN_2410523	DDR2	Homo sapiens discoidin domain receptor tyrosine kinase 2 (DDR2), transcript variant 2, mRNA.	0.0154261	0.245933	-0.889675	1.13561	0.125771	0.582627	0.0294012
ILMN_1775823	POFUT2	Homo sapiens protein O-fucosyltransferase 2 (POFUT2), transcript variant 3, mRNA.	0.0355948	0.301308	-0.879659	1.18097	-0.18779	0.554004	0.53771
ILMN_1712560	SF1	Homo sapiens splicing factor 1 (SF1), transcript variant 1, mRNA.	0.0372833	0.0392741	-1.14775	1.18702	-0.459767	0.251962	0.325627
ILMN_2072296	CKS2	Homo sapiens CDC28 protein kinase regulatory subunit 2 (CKS2), mRNA.	0.00375365	0.200264	-1.0034	1.20366	0.373176	0.00869386	0.218922
ILMN_1809957	AP2S1	Homo sapiens adaptor-related protein complex 2, sigma 1 subunit (AP2S1), transcript variant AP17, mRNA.	0.044676	-0.134682	-1.33952	1.20483	-0.176543	0.365877	-0.593379
