# Supplementary material for: In Situ Staining and Laser Capture Microdissection of Lymph Node Residing SIV Gag-Specific CD8+ T cells—A Tool to Interrogate a Functional Immune Response Ex Vivo
Source: PLoS One. 2016 Mar 17;11(3):e0149907. doi: 10.1371/journal.pone.0149907 (PMC4795610; doi:10.1371/journal.pone.0149907)
Supplement: S3 Table — (XLS) [file pone.0149907.s003.xls]

## Sheet: Sheet1
S3 Table. Differentially expressed genes between CD8+cellsSIV+RMs vs. CD8+cellsSIV-RMs
Gene Information			Kruskal-Wallis p value	Average Log2 Fold Change Values			Gene Expression Values
							CD8+ cellsSIV+RMs
Illumina ID	Gene Symbol	Definition	CD8 SIV+RMs vs. CD8 SIV-RMs	Avg CD8 SIV+RMs	Avg CD8+cellsSIV-RMs	CD8 SIV+RMs - CD8 SIV+RMs	A(Log2(Avg))	B(Log2(Avg))	C(Log2(Avg))
ILMN_1760369	TSSK3	Homo sapiens testis-specific serine kinase 3 (TSSK3), mRNA.	0.0131741	-0.477142	1.39634	-1.87348	-0.425774	-0.576327	-0.429326
ILMN_1695590	ADRB2	Homo sapiens adrenergic, beta-2-, receptor, surface (ADRB2), mRNA.	0.0286491	-0.559498	0.79886	-1.35836	-0.342203	-0.867616	-0.468675
ILMN_1673252	JTV1	Homo sapiens JTV1 gene (JTV1), mRNA.	0.00192744	-0.184618	1.17037	-1.35499	-0.152083	-0.0274354	-0.374335
ILMN_2396672	ABLIM1	Homo sapiens actin binding LIM protein 1 (ABLIM1), transcript variant 2, mRNA.	0.0156322	-0.383398	0.765074	-1.14847	-0.389454	-0.655405	-0.105336
ILMN_2120273	AP1S2	Homo sapiens adaptor-related protein complex 1, sigma 2 subunit (AP1S2), mRNA.	0.00800063	-0.363378	0.694257	-1.05764	-0.565445	-0.144594	-0.380095
ILMN_1716272	KBTBD8	Homo sapiens kelch repeat and BTB (POZ) domain containing 8 (KBTBD8), mRNA.	7.93865e-05	-0.351605	0.696084	-1.04769	-0.32642	-0.329969	-0.398425
ILMN_2065773	SCG5	Homo sapiens secretogranin V (7B2 protein) (SCG5), mRNA.	0.032913	-0.484296	0.490649	-0.974945	-0.76658	-0.49427	-0.192038
ILMN_2320888	CXCR4	Homo sapiens chemokine (C-X-C motif) receptor 4 (CXCR4), transcript variant 1, mRNA.	0.0111532	-0.299683	0.674237	-0.97392	-0.374543	-0.351685	-0.172822
ILMN_1760143	ADRM1	Homo sapiens adhesion regulating molecule 1 (ADRM1), transcript variant 2, mRNA.	0.0406036	-0.343824	0.628161	-0.971985	-0.293583	-0.4645	-0.273388
ILMN_2241775	TROVE2	Homo sapiens TROVE domain family, member 2 (TROVE2), transcript variant 1, mRNA.	0.0397569	-0.103536	0.866877	-0.970413	-0.112303	0.239713	-0.438017
ILMN_1771884	ZNF45	Homo sapiens zinc finger protein 45 (ZNF45), mRNA.	0.0384785	-0.280373	0.656149	-0.936522	-0.302003	-0.559994	0.0208784
ILMN_1777638	OR2A2	Homo sapiens olfactory receptor, family 2, subfamily A, member 2 (OR2A2), mRNA.	0.00219482	-0.310156	0.612635	-0.922791	-0.256267	-0.441212	-0.23299
ILMN_1724062	LIN54	Homo sapiens lin-54 homolog (C. elegans) (LIN54), mRNA.	0.0117178	-0.275956	0.599694	-0.87565	-0.292487	-0.266593	-0.268789
ILMN_2153373	LRBA	Homo sapiens LPS-responsive vesicle trafficking, beach and anchor containing (LRBA), mRNA.	0.033638	-0.103618	0.752445	-0.856063	0.0699078	-0.260915	-0.119849
ILMN_1673788	CDV3	Homo sapiens CDV3 homolog (mouse) (CDV3), mRNA. XM_945284 XM_945286 XM_945287	0.024566	-0.276977	0.541813	-0.818789	-0.229631	-0.501565	-0.099735
ILMN_1662438	SOD1	Homo sapiens superoxide dismutase 1, soluble (SOD1), mRNA.	0.0194509	-0.329432	0.471911	-0.801343	-0.569255	-0.148697	-0.270344
ILMN_1769406	PIAS2	Homo sapiens protein inhibitor of activated STAT, 2 (PIAS2), transcript variant beta, mRNA.	0.0330196	-0.231948	0.567888	-0.799836	0.043411	-0.377533	-0.361722
ILMN_1810229	ARID4A	Homo sapiens AT rich interactive domain 4A (RBP1-like) (ARID4A), transcript variant 3, mRNA.	0.0487244	-0.261043	0.534447	-0.795491	-0.0375987	-0.628781	-0.11675
ILMN_1810474	UBE2I	Homo sapiens ubiquitin-conjugating enzyme E2I (UBC9 homolog, yeast) (UBE2I), transcript variant 3, mRNA.	0.0204529	-0.272296	0.516662	-0.788958	-0.518081	-0.0672801	-0.231528
ILMN_2357577	PRKAA1	Homo sapiens protein kinase, AMP-activated, alpha 1 catalytic subunit (PRKAA1), transcript variant 2, mRNA.	0.0494324	-0.248541	0.531468	-0.780009	0.0744956	-0.481932	-0.338187
ILMN_1655635	METTL3	Homo sapiens methyltransferase like 3 (METTL3), mRNA.	0.0045453	-0.223871	0.551883	-0.775755	-0.0837564	-0.250817	-0.337039
ILMN_1807277	IFI30	Homo sapiens interferon, gamma-inducible protein 30 (IFI30), mRNA.	0.0214195	-0.43798	0.336666	-0.774646	-0.337859	-0.695925	-0.280157
ILMN_1687848	C7	Homo sapiens complement component 7 (C7), mRNA.	0.0203875	-0.121654	0.646852	-0.768505	-0.0977982	-0.235547	-0.0316155
ILMN_1671108	PIP5K3	Homo sapiens phosphatidylinositol-3-phosphate/phosphatidylinositol 5-kinase, type III (PIP5K3), transcript variant 2, mRNA.	0.00628292	-0.232365	0.527827	-0.760192	-0.0884145	-0.229231	-0.379449
ILMN_2356838	CEPT1	Homo sapiens choline/ethanolamine phosphotransferase 1 (CEPT1), transcript variant 1, mRNA.	0.0302324	-0.435369	0.318232	-0.753601	-0.384213	-0.607989	-0.313905
ILMN_2284744	HNMT	Homo sapiens histamine N-methyltransferase (HNMT), transcript variant 1, mRNA.	0.0198318	-0.0847531	0.668118	-0.752871	0.0943256	-0.170954	-0.177631
ILMN_1806093	IFRG15	Homo sapiens interferon responsive gene 15 (IFRG15), mRNA.	0.0296712	-0.446725	0.306088	-0.752814	-0.50544	-0.51066	-0.324076
ILMN_2190598	FGD6	Homo sapiens FYVE, RhoGEF and PH domain containing 6 (FGD6), mRNA.	0.0187455	-0.463633	0.285586	-0.749219	-0.473466	-0.477296	-0.440137
ILMN_1745954	CORO1C	Homo sapiens coronin, actin binding protein, 1C (CORO1C), transcript variant 1, mRNA.	0.0253042	-0.206141	0.541085	-0.747226	-0.224276	-0.244401	-0.149746
ILMN_1770850	PNMA1	Homo sapiens paraneoplastic antigen MA1 (PNMA1), mRNA.	0.00733972	-0.234521	0.512363	-0.746883	-0.345994	-0.0594735	-0.298094
ILMN_1798061	ZFYVE26	Homo sapiens zinc finger, FYVE domain containing 26 (ZFYVE26), mRNA.	0.0312558	-0.180666	0.562971	-0.743638	-0.00409646	-0.317591	-0.220312
ILMN_1684623	ZNF197	Homo sapiens zinc finger protein 197 (ZNF197), transcript variant 1, mRNA.	0.00757444	-0.03014	0.703227	-0.733367	0.0161829	-0.0294141	-0.0771889
ILMN_2215370	WWP1	Homo sapiens WW domain containing E3 ubiquitin protein ligase 1 (WWP1), mRNA.	0.0235644	-0.272613	0.450762	-0.723375	-0.100155	-0.52749	-0.190195
ILMN_1678404	FBXO11	Homo sapiens F-box protein 11 (FBXO11), transcript variant 2, mRNA.	0.0121734	-0.136314	0.585707	-0.722021	-0.310269	0.0281292	-0.126801
ILMN_1796075	VPS41	Homo sapiens vacuolar protein sorting 41 homolog (S. cerevisiae) (VPS41), transcript variant 1, mRNA.	0.00208996	-0.22317	0.491256	-0.714426	-0.197072	-0.301351	-0.171088
ILMN_2347234	PRMT1	Homo sapiens protein arginine methyltransferase 1 (PRMT1), transcript variant 3, mRNA.	0.00154383	-0.166484	0.544977	-0.71146	-0.211204	-0.187591	-0.100655
ILMN_1694514	ZDHHC11	Homo sapiens zinc finger, DHHC-type containing 11 (ZDHHC11), mRNA.	0.00696529	-0.0943707	0.6045	-0.69887	0.0297827	-0.170824	-0.14207
ILMN_1748124	TSC22D3	Homo sapiens TSC22 domain family, member 3 (TSC22D3), transcript variant 1, mRNA.	0.045916	-0.028201	0.669802	-0.698003	-0.193527	0.0355286	0.0733954
ILMN_1794594	RASGRP2	Homo sapiens RAS guanyl releasing protein 2 (calcium and DAG-regulated) (RASGRP2), transcript variant 2, mRNA.	0.038863	-0.183829	0.513103	-0.696931	-0.13706	-0.340909	-0.0735173
ILMN_1681855	TBC1D25	Homo sapiens TBC1 domain family, member 25 (TBC1D25), mRNA.	0.0483729	-0.250054	0.436623	-0.686677	0.00301467	-0.528508	-0.224669
ILMN_1694213	PLEKHO1	Homo sapiens pleckstrin homology domain containing, family O member 1 (PLEKHO1), mRNA.	0.0428148	-0.245934	0.438678	-0.684612	-0.372359	0.0647936	-0.430237
ILMN_2366998	CTF8	Homo sapiens chromosome transmission fidelity factor 8 homolog (S. cerevisiae) (CTF8), transcript variant 2, mRNA.	0.018485	-0.0644668	0.617247	-0.681714	-0.123557	-0.221289	0.151446
ILMN_2377536	CDKL5	Homo sapiens cyclin-dependent kinase-like 5 (CDKL5), transcript variant I, mRNA.	0.00314298	-0.111008	0.56897	-0.679978	-0.0835563	-0.170712	-0.0787568
ILMN_1655595	SERPINE2	Homo sapiens serpin peptidase inhibitor, clade E (nexin, plasminogen activator inhibitor type 1), member 2 (SERPINE2), mRNA.	0.000167829	-0.265332	0.410254	-0.675586	-0.239677	-0.294539	-0.261779
ILMN_1652594	ACTR5	Homo sapiens ARP5 actin-related protein 5 homolog (yeast) (ACTR5), mRNA.	0.0469235	-0.16822	0.497448	-0.665668	-0.305305	-0.305667	0.106314
ILMN_1694323	GLE1	Homo sapiens GLE1 RNA export mediator homolog (yeast) (GLE1), transcript variant 1, mRNA.	0.000189531	-0.095409	0.568417	-0.663826	-0.099517	-0.0781611	-0.108549
ILMN_1755041	PPA2	Homo sapiens pyrophosphatase (inorganic) 2 (PPA2), nuclear gene encoding mitochondrial protein, transcript variant 5, mRNA.	0.00619179	-0.161893	0.486142	-0.648036	-0.0569291	-0.257384	-0.171367
ILMN_1751289	DERPC	Homo sapiens decreased expression in renal and prostate (DERPC), mRNA.	0.0194604	-0.0834584	0.563753	-0.647212	-0.0999944	-0.262092	0.111711
ILMN_1690708	SPTBN1	Homo sapiens spectrin, beta, non-erythrocytic 1 (SPTBN1), transcript variant 1, mRNA.	0.0209038	0.00432018	0.650865	-0.646545	0.189696	0.0188091	-0.195544
ILMN_2249552	GTF2A1	Homo sapiens general transcription factor IIA, 1, 19/37kDa (GTF2A1), transcript variant 1, mRNA.	0.0171461	-0.262771	0.377084	-0.639856	-0.311659	-0.401909	-0.0747457
ILMN_1730765	DUSP22	Homo sapiens dual specificity phosphatase 22 (DUSP22), mRNA.	0.018935	-0.138109	0.498369	-0.636478	-0.13033	-0.159322	-0.124675
ILMN_1789955	PNRC1	Homo sapiens proline-rich nuclear receptor coactivator 1 (PNRC1), mRNA.	0.011888	-0.0594093	0.575475	-0.634885	-0.131492	-0.134292	0.0875564
ILMN_1737857	GTF2B	Homo sapiens general transcription factor IIB (GTF2B), mRNA.	0.0408901	-0.225213	0.404249	-0.629462	-0.215384	-0.325188	-0.135066
ILMN_1753064	TTC13	Homo sapiens tetratricopeptide repeat domain 13 (TTC13), mRNA.	0.00550659	-0.279082	0.349527	-0.628609	-0.358492	-0.220206	-0.258547
ILMN_1767193	CR1	Homo sapiens complement component (3b/4b) receptor 1 (Knops blood group) (CR1), transcript variant S, mRNA.	0.0225952	-0.129328	0.494055	-0.623383	-0.134784	-0.27212	0.018921
ILMN_1683096	ASB1	Homo sapiens ankyrin repeat and SOCS box-containing 1 (ASB1), mRNA.	0.0232022	-0.20949	0.404407	-0.613897	-0.169679	-0.339033	-0.119757
ILMN_1665797	CSE1L	Homo sapiens CSE1 chromosome segregation 1-like (yeast) (CSE1L), mRNA.	0.0430532	-0.225432	0.386144	-0.611576	-0.215387	-0.370441	-0.0904682
ILMN_1676385	PAK2	PREDICTED: Homo sapiens p21 (CDKN1A)-activated kinase 2 (PAK2), mRNA.	0.0249132	-0.0139893	0.59739	-0.61138	0.172875	-0.209424	-0.00541898
ILMN_1809583	CREBBP	Homo sapiens CREB binding protein (CREBBP), transcript variant 2, mRNA.	0.0305816	-0.295859	0.309972	-0.605831	-0.454659	-0.0787872	-0.354131
ILMN_1692020	PRSS16	Homo sapiens protease, serine, 16 (thymus) (PRSS16), mRNA.	0.0399468	-0.174205	0.420646	-0.594851	-0.140849	-0.222567	-0.159198
ILMN_2352633	ARHGAP24	Homo sapiens Rho GTPase activating protein 24 (ARHGAP24), transcript variant 3, mRNA.	0.0389676	-0.217072	0.377246	-0.594318	-0.259037	-0.185016	-0.207164
ILMN_1786718	NDUFV1	Homo sapiens NADH dehydrogenase (ubiquinone) flavoprotein 1, 51kDa (NDUFV1), mRNA.	0.0187798	-0.190331	0.397932	-0.588263	-0.215163	-0.0902685	-0.265563
ILMN_2155719	NBPF10	Homo sapiens neuroblastoma breakpoint family, member 10 (NBPF10), mRNA. XM_930727 XM_930739 XM_930751 XM_930759 XM_930766 XM_930776 XM_930785 XM_930797 XM_930808 XM_930830 XM_930841 XM_930850 XM_930862 XM_930872 XM_930880 XM_930889 XM_930897 XM_930903 XM_930910 XM_930917 XM_930926 XM_930936 XM_930943 XM_930951 XM_930954 XM_930961 XM_930967 XM_930975 XM_930985 XM_930993 XM_931003 XM_931009 XM_9310…	0.0404064	-0.252254	0.328675	-0.580929	-0.344629	-0.386033	-0.0260998
ILMN_1687864	POP5	Homo sapiens processing of precursor 5, ribonuclease P/MRP subunit (S. cerevisiae) (POP5), transcript variant 3, mRNA.	0.0348485	-0.176159	0.394214	-0.570373	0.0421436	-0.262799	-0.307823
ILMN_2375319	RASGRP2	Homo sapiens RAS guanyl releasing protein 2 (calcium and DAG-regulated) (RASGRP2), transcript variant 1, mRNA.	0.0349846	-0.178606	0.384337	-0.562943	-0.0431703	-0.0785385	-0.41411
ILMN_1767848	PCMTD2	Homo sapiens protein-L-isoaspartate (D-aspartate) O-methyltransferase domain containing 2 (PCMTD2), mRNA.	0.0127618	-0.134067	0.426758	-0.560825	-0.198726	-0.230334	0.0268586
ILMN_1651826	BASP1	Homo sapiens brain abundant, membrane attached signal protein 1 (BASP1), mRNA.	0.0186953	-0.290267	0.268333	-0.5586	-0.375618	-0.301767	-0.193417
ILMN_1775587	STX19	Homo sapiens syntaxin 19 (STX19), mRNA.	0.0345748	-0.0549943	0.495938	-0.550932	0.050378	-0.130873	-0.0844882
ILMN_2255133	BCL11A	Homo sapiens B-cell CLL/lymphoma 11A (zinc finger protein) (BCL11A), transcript variant 1, mRNA.	0.0184954	-0.191066	0.356171	-0.547237	-0.162346	-0.118894	-0.291956
ILMN_1655497	EIF4B	Homo sapiens eukaryotic translation initiation factor 4B (EIF4B), mRNA.	0.038389	-0.202362	0.341106	-0.543468	-0.138695	-0.301591	-0.166801
ILMN_2407168	S100A13	Homo sapiens S100 calcium binding protein A13 (S100A13), transcript variant 3, mRNA.	0.0327312	-0.240001	0.29626	-0.536261	-0.0395263	-0.401426	-0.27905
ILMN_1787345	FKBP11	Homo sapiens FK506 binding protein 11, 19 kDa (FKBP11), mRNA.	0.0155503	-0.21667	0.319502	-0.536173	-0.222949	-0.313537	-0.113525
ILMN_2390974	DNAJB2	Homo sapiens DnaJ (Hsp40) homolog, subfamily B, member 2 (DNAJB2), transcript variant 2, mRNA.	0.0125836	-0.237064	0.294714	-0.531778	-0.0947957	-0.304549	-0.311848
ILMN_2380588	C6orf108	Homo sapiens chromosome 6 open reading frame 108 (C6orf108), transcript variant 2, mRNA.	0.0438791	-0.0958087	0.434034	-0.529843	-0.0761943	-0.146808	-0.0644238
ILMN_1758658	FADD	Homo sapiens Fas (TNFRSF6)-associated via death domain (FADD), mRNA.	0.0360557	-0.112571	0.41585	-0.528421	-0.169845	-0.148104	-0.019764
ILMN_2386355	CSNK2A1	Homo sapiens casein kinase 2, alpha 1 polypeptide (CSNK2A1), transcript variant 2, mRNA.	0.004078	-0.481602	0.0408494	-0.522452	-0.48526	-0.524951	-0.434595
ILMN_1703891	TBC1D9	Homo sapiens TBC1 domain family, member 9 (with GRAM domain) (TBC1D9), mRNA.	0.0281364	-0.108485	0.413872	-0.522357	-0.152475	-0.100821	-0.0721606
ILMN_2076415	TBCCD1	Homo sapiens TBCC domain containing 1 (TBCCD1), mRNA.	0.0436392	-0.00334314	0.516039	-0.519383	-0.0891648	0.225186	-0.146051
ILMN_1752111	SMARCAL1	Homo sapiens SWI/SNF related, matrix associated, actin dependent regulator of chromatin, subfamily a-like 1 (SMARCAL1), mRNA.	0.00961185	-0.0792467	0.439853	-0.5191	-0.0488234	-0.0577164	-0.1312
ILMN_1704704	LOC344405	PREDICTED: Homo sapiens hypothetical LOC344405 (LOC344405), mRNA.	0.00621779	-0.0986964	0.416373	-0.51507	-0.0292703	-0.136042	-0.130777
ILMN_1697971	TRIM38	Homo sapiens tripartite motif-containing 38 (TRIM38), mRNA.	0.020007	-0.296625	0.21686	-0.513486	-0.166929	-0.446349	-0.276598
ILMN_1727194	CALU	Homo sapiens calumenin (CALU), mRNA.	0.0302853	-0.272543	0.240677	-0.513221	-0.420535	-0.316017	-0.0810783
ILMN_1781986	UCRC	Homo sapiens ubiquinol-cytochrome c reductase complex (7.2 kD) (UCRC), transcript variant 2, mRNA.	0.0294208	-0.201368	0.311333	-0.512701	-0.152799	-0.224763	-0.226543
ILMN_1746588	TALDO1	Homo sapiens transaldolase 1 (TALDO1), mRNA.	0.0315865	-0.163642	0.335568	-0.499211	-0.135097	-0.351471	-0.00435924
ILMN_1671355	IMAA	Homo sapiens SLC7A5 pseudogene (IMAA), non-coding RNA.	0.0258891	-0.0757117	0.422233	-0.497945	-0.157406	-0.0688921	-0.000836566
ILMN_1733164	FBXO11	Homo sapiens F-box protein 11 (FBXO11), transcript variant 2, mRNA.	0.0283641	-0.134982	0.354891	-0.489874	-0.184504	-0.227369	0.0069251
ILMN_2356068	CDC2L5	Homo sapiens cell division cycle 2-like 5 (cholinesterase-related cell division controller) (CDC2L5), transcript variant 2, mRNA.	0.0035705	-0.495454	-0.00826423	-0.48719	-0.547104	-0.410451	-0.528808
ILMN_1814622	FLJ20125	Homo sapiens hypothetical protein FLJ20125 (FLJ20125), mRNA.	0.0267347	-0.205433	0.27614	-0.481573	-0.187801	-0.35542	-0.0730793
ILMN_1740523	KTN1	Homo sapiens kinectin 1 (kinesin receptor) (KTN1), transcript variant 1, mRNA.	0.0446537	-0.301208	0.179025	-0.480233	-0.260578	-0.462281	-0.180764
ILMN_1753342	SAT1	Homo sapiens spermidine/spermine N1-acetyltransferase 1 (SAT1), mRNA.	0.0261008	-0.188502	0.285224	-0.473726	-0.03148	-0.332819	-0.201208
ILMN_2347068	MKNK2	Homo sapiens MAP kinase interacting serine/threonine kinase 2 (MKNK2), transcript variant 1, mRNA.	0.0394601	-0.267026	0.206533	-0.473559	-0.128636	-0.427346	-0.245096
ILMN_1680430	TSGA10	Homo sapiens testis specific, 10 (TSGA10), mRNA.	0.00981769	-0.299046	0.173463	-0.472509	-0.352255	-0.301713	-0.243171
ILMN_1659769	MRAP	Homo sapiens melanocortin 2 receptor accessory protein (MRAP), transcript variant 2, mRNA.	0.00236769	-0.110781	0.359168	-0.469949	-0.139406	-0.113583	-0.0793532
ILMN_2076463	SLC15A4	Homo sapiens solute carrier family 15, member 4 (SLC15A4), mRNA.	0.0309705	-0.140211	0.325773	-0.465985	-0.200649	-0.188432	-0.0315524
ILMN_1661646	BANK1	Homo sapiens B-cell scaffold protein with ankyrin repeats 1 (BANK1), transcript variant 2, mRNA.	0.00702813	-0.160881	0.304113	-0.464994	-0.225838	-0.167801	-0.0890041
ILMN_2073012	TMEM203	Homo sapiens transmembrane protein 203 (TMEM203), mRNA.	0.0477347	-0.129462	0.328913	-0.458375	-0.138092	-0.232345	-0.0179483
ILMN_1657955	FMNL3	Homo sapiens formin-like 3 (FMNL3), transcript variant 2, mRNA.	0.0222462	-0.0448049	0.404239	-0.449044	0.0899116	-0.0386438	-0.185682
ILMN_1690822	VAPA	Homo sapiens VAMP (vesicle-associated membrane protein)-associated protein A, 33kDa (VAPA), transcript variant 1, mRNA.	0.0240046	-0.117084	0.331919	-0.449003	-0.136986	-0.188377	-0.0258884
ILMN_1710756	ENO1	Homo sapiens enolase 1, (alpha) (ENO1), mRNA.	0.0065381	-0.210015	0.23646	-0.446475	-0.231056	-0.266379	-0.13261
ILMN_1740716	RBM26	Homo sapiens RNA binding motif protein 26 (RBM26), mRNA.	0.0394895	0.083499	0.516861	-0.433362	0.169238	0.186632	-0.105373
ILMN_1757956	PCGF1	Homo sapiens polycomb group ring finger 1 (PCGF1), mRNA.	0.00857041	-0.0898239	0.341864	-0.431688	-0.163568	-0.10365	-0.00225381
ILMN_1783805	PNMA3	Homo sapiens paraneoplastic antigen MA3 (PNMA3), mRNA.	0.0111457	-0.227302	0.202884	-0.430186	-0.236948	-0.235112	-0.209846
ILMN_1723536	USP33	Homo sapiens ubiquitin specific peptidase 33 (USP33), transcript variant 1, mRNA.	0.0147379	-0.309065	0.120763	-0.429828	-0.281495	-0.433718	-0.211984
ILMN_1703246	SBF1	Homo sapiens SET binding factor 1 (SBF1), transcript variant 1, mRNA.	0.0188905	-0.199383	0.230303	-0.429686	-0.0658709	-0.237849	-0.294431
ILMN_1673936	KHSRP	Homo sapiens KH-type splicing regulatory protein (KHSRP), mRNA.	0.03586	-0.2383	0.189087	-0.427386	-0.201164	-0.208594	-0.305141
ILMN_1689846	ST8SIA4	Homo sapiens ST8 alpha-N-acetyl-neuraminide alpha-2,8-sialyltransferase 4 (ST8SIA4), transcript variant 2, mRNA.	0.0152757	-0.10191	0.322589	-0.424499	-0.153126	-0.175219	0.0226147
ILMN_2166831	RPS4X	Homo sapiens ribosomal protein S4, X-linked (RPS4X), mRNA.	0.0497541	0.0492408	0.46711	-0.417869	0.168568	0.114876	-0.135722
ILMN_1810037	RUSC2	Homo sapiens RUN and SH3 domain containing 2 (RUSC2), mRNA.	0.0448212	-0.169404	0.245933	-0.415337	-0.0566876	-0.29555	-0.155975
ILMN_1672743	ZNF334	Homo sapiens zinc finger protein 334 (ZNF334), transcript variant 2, mRNA.	0.0427179	-0.0955128	0.318101	-0.413613	0.0899152	-0.208411	-0.168043
ILMN_1772148	SULT1C4	Homo sapiens sulfotransferase family, cytosolic, 1C, member 4 (SULT1C4), mRNA.	0.0297732	-0.135077	0.277912	-0.412989	-0.110687	-0.287097	-0.00744728
ILMN_1750961	TM6SF1	Homo sapiens transmembrane 6 superfamily member 1 (TM6SF1), mRNA.	0.0220154	-0.208394	0.204312	-0.412706	-0.0805948	-0.313921	-0.230667
ILMN_1766245	SUPT4H1	Homo sapiens suppressor of Ty 4 homolog 1 (S. cerevisiae) (SUPT4H1), mRNA.	0.0331447	-0.0497347	0.360222	-0.409956	-0.128226	-0.0950009	0.0740232
ILMN_2397750	IVNS1ABP	Homo sapiens influenza virus NS1A binding protein (IVNS1ABP), mRNA.	0.0408205	-0.268833	0.140857	-0.409691	-0.20979	-0.433619	-0.163091
ILMN_2144116	CPSF2	Homo sapiens cleavage and polyadenylation specific factor 2, 100kDa (CPSF2), mRNA.	0.0235367	-0.137342	0.271567	-0.408909	-0.12301	-0.272269	-0.0167478
ILMN_2405031	TRIM24	Homo sapiens tripartite motif-containing 24 (TRIM24), transcript variant 2, mRNA.	0.0300565	-0.0329005	0.375974	-0.408874	-0.156248	0.109739	-0.052192
ILMN_1771333	CD47	Homo sapiens CD47 molecule (CD47), transcript variant 2, mRNA.	0.0323348	-0.178582	0.229117	-0.407699	-0.159516	-0.30681	-0.0694195
ILMN_2347424	MBOAT2	Homo sapiens membrane bound O-acyltransferase domain containing 2 (MBOAT2), mRNA.	0.0406405	-0.135414	0.268083	-0.403497	-0.218108	-0.125993	-0.0621424
ILMN_2347807	EXOC1	Homo sapiens exocyst complex component 1 (EXOC1), transcript variant 1, mRNA.	0.0131723	-0.541933	-0.139394	-0.40254	-0.638626	-0.547579	-0.439595
ILMN_1787813	SLC5A3	Homo sapiens solute carrier family 5 (sodium/myo-inositol cotransporter), member 3 (SLC5A3), mRNA.	0.00567855	-0.18655	0.214189	-0.40074	-0.227288	-0.101104	-0.231259
ILMN_1751793	PCNXL2	Homo sapiens pecanex-like 2 (Drosophila) (PCNXL2), transcript variant 1, mRNA.	0.0433809	-0.0160205	-0.417033	0.401012	-0.183496	0.0105251	0.124909
ILMN_1771599	PLOD2	Homo sapiens procollagen-lysine, 2-oxoglutarate 5-dioxygenase 2 (PLOD2), transcript variant 2, mRNA.	0.0113855	0.0987375	-0.306397	0.405135	-0.00582247	0.116162	0.185873
ILMN_2267914	CD68	Homo sapiens CD68 molecule (CD68), transcript variant 1, mRNA.	0.0350157	-0.17253	-0.586305	0.413775	-0.190564	-0.0155988	-0.311428
ILMN_2340565	ATP2C1	Homo sapiens ATPase, Ca++ transporting, type 2C, member 1 (ATP2C1), transcript variant 4, mRNA.	0.0157233	0.00153966	-0.418118	0.419658	-0.0823655	0.129741	-0.0427562
ILMN_1675406	PPAPDC1B	Homo sapiens phosphatidic acid phosphatase type 2 domain containing 1B (PPAPDC1B), mRNA.	0.0112231	0.0736733	-0.347443	0.421117	0.171081	-0.0271112	0.0770498
ILMN_1742238	SET	Homo sapiens SET translocation (myeloid leukemia-associated) (SET), mRNA.	0.0322115	0.124668	-0.300136	0.424804	0.17102	0.132494	0.0704898
ILMN_1745172	ILF2	Homo sapiens interleukin enhancer binding factor 2, 45kDa (ILF2), mRNA.	0.0283787	0.154534	-0.273729	0.428263	0.195153	0.210128	0.0583211
ILMN_2390919	FBLN2	Homo sapiens fibulin 2 (FBLN2), transcript variant 2, mRNA.	0.0348381	0.0687004	-0.367683	0.436383	-0.0046894	-0.0406076	0.251398
ILMN_1779171	SGSM2	Homo sapiens small G protein signaling modulator 2 (SGSM2), transcript variant 1, mRNA.	0.0467878	0.111937	-0.328522	0.440459	0.22952	-0.0738255	0.180115
ILMN_1776679	TAZ	Homo sapiens tafazzin (cardiomyopathy, dilated 3A (X-linked); endocardial fibroelastosis 2; Barth syndrome) (TAZ), transcript variant 5, mRNA.	0.0256316	0.16844	-0.272076	0.440516	0.318869	0.147635	0.0388168
ILMN_2393169	THOC5	Homo sapiens THO complex 5 (THOC5), transcript variant 1, mRNA.	0.0280026	-0.196528	-0.639363	0.442835	-0.141579	-0.107514	-0.340491
ILMN_1671932	SAMM50	Homo sapiens sorting and assembly machinery component 50 homolog (S. cerevisiae) (SAMM50), mRNA.	0.0159833	-0.0461717	-0.49415	0.447978	-0.163714	0.0786971	-0.0534983
ILMN_1739283	UPF2	Homo sapiens UPF2 regulator of nonsense transcripts homolog (yeast) (UPF2), transcript variant 2, mRNA.	0.000268194	-0.159834	-0.612698	0.452864	-0.157789	-0.131809	-0.189903
ILMN_1731137	TXNDC9	Homo sapiens thioredoxin domain containing 9 (TXNDC9), mRNA.	0.0305718	-0.0403834	-0.499324	0.45894	0.102331	-0.0172643	-0.206217
ILMN_1713636	S100A6	Homo sapiens S100 calcium binding protein A6 (S100A6), mRNA.	0.018111	-0.05886	-0.518884	0.460024	-0.167851	-0.0721052	0.0633763
ILMN_1690101	FAIM	Homo sapiens Fas apoptotic inhibitory molecule (FAIM), transcript variant 1, mRNA.	0.0273268	0.21229	-0.253856	0.466145	0.212144	0.357958	0.0667671
ILMN_1660698	GTPBP8	Homo sapiens GTP-binding protein 8 (putative) (GTPBP8), transcript variant 1, mRNA.	0.00846857	0.181775	-0.296901	0.478677	0.0779426	0.217815	0.249568
ILMN_2331501	UBC	Homo sapiens ubiquitin C (UBC), mRNA.	0.026428	0.056472	-0.422675	0.479147	0.112957	0.159627	-0.103167
ILMN_2259467	N4BP2L1	Homo sapiens NEDD4 binding protein 2-like 1 (N4BP2L1), transcript variant 2, mRNA.	0.0492882	0.164647	-0.31878	0.483427	0.0397538	0.390523	0.0636647
ILMN_1739821	EIF2S1	Homo sapiens eukaryotic translation initiation factor 2, subunit 1 alpha, 35kDa (EIF2S1), mRNA.	0.0352154	0.323213	-0.166428	0.489641	0.289547	0.489929	0.190163
ILMN_1716524	RAB7A	Homo sapiens RAB7A, member RAS oncogene family (RAB7A), mRNA.	0.040072	0.0843965	-0.414653	0.49905	-0.122418	0.251105	0.124502
ILMN_1653498	IGSF6	Homo sapiens immunoglobulin superfamily, member 6 (IGSF6), mRNA.	0.0459606	0.161901	-0.344449	0.506349	-0.0740716	0.288227	0.271546
ILMN_2344130	PSMD4	Homo sapiens proteasome (prosome, macropain) 26S subunit, non-ATPase, 4 (PSMD4), mRNA.	0.0241377	0.0936897	-0.415967	0.509657	-0.0478031	0.231453	0.0974198
ILMN_2211780	SLC25A4	Homo sapiens solute carrier family 25 (mitochondrial carrier; adenine nucleotide translocator), member 4 (SLC25A4), nuclear gene encoding mitochondrial protein, mRNA.	0.0368364	0.0512437	-0.465426	0.51667	0.0841975	-0.00509182	0.0746253
ILMN_1672662	SLC20A1	Homo sapiens solute carrier family 20 (phosphate transporter), member 1 (SLC20A1), mRNA.	0.0489639	-0.082582	-0.612514	0.529932	-0.297888	-0.0521935	0.102336
ILMN_1712432	PSMD2	Homo sapiens proteasome (prosome, macropain) 26S subunit, non-ATPase, 2 (PSMD2), mRNA.	0.0398951	0.0333068	-0.508603	0.54191	0.170783	0.116985	-0.187848
ILMN_1734229	SPPL2A	Homo sapiens signal peptide peptidase-like 2A (SPPL2A), mRNA.	0.0144052	0.120085	-0.424407	0.544492	0.0693366	0.153289	0.137628
ILMN_1799614	PNPLA6	Homo sapiens patatin-like phospholipase domain containing 6 (PNPLA6), mRNA.	0.0369849	0.0294015	-0.515784	0.545185	-0.0384605	0.231062	-0.104396
ILMN_1753975	NPTN	Homo sapiens neuroplastin (NPTN), transcript variant beta, mRNA.	0.0331167	0.178299	-0.369047	0.547346	0.12115	0.10812	0.305626
ILMN_1661002	RFWD2	Homo sapiens ring finger and WD repeat domain 2 (RFWD2), transcript variant 1, mRNA.	0.041962	0.199523	-0.381234	0.580757	0.217898	0.36381	0.0168594
ILMN_1769191	GNAS	Homo sapiens GNAS complex locus (GNAS), transcript variant 4, mRNA.	0.0205846	0.125004	-0.467099	0.592102	0.301305	0.109501	-0.0357951
ILMN_1656940	ABLIM3	Homo sapiens actin binding LIM protein family, member 3 (ABLIM3), mRNA.	0.0467748	0.282953	-0.332786	0.615738	0.0138197	0.49636	0.338679
ILMN_1719316	TMED3	Homo sapiens transmembrane emp24 protein transport domain containing 3 (TMED3), mRNA.	0.0460491	0.217343	-0.398719	0.616062	0.27132	0.426194	-0.0454867
ILMN_2154053	FVT1	Homo sapiens follicular lymphoma variant translocation 1 (FVT1), mRNA.	0.000704119	-0.216406	-0.836266	0.61986	-0.184544	-0.184027	-0.280647
ILMN_2396444	CD14	Homo sapiens CD14 molecule (CD14), transcript variant 2, mRNA.	0.017726	0.0322761	-0.587785	0.620061	0.0796442	-0.00382088	0.0210051
ILMN_1770425	CDIPT	Homo sapiens CDP-diacylglycerol--inositol 3-phosphatidyltransferase (phosphatidylinositol synthase) (CDIPT), mRNA.	0.0460286	0.0721864	-0.560474	0.63266	0.104698	0.302248	-0.190388
ILMN_1664922	FLNB	Homo sapiens filamin B, beta (actin binding protein 278) (FLNB), mRNA.	0.0373603	0.0451274	-0.615781	0.660909	0.105318	-0.197447	0.227511
ILMN_1758626	IDS	Homo sapiens iduronate 2-sulfatase (Hunter syndrome) (IDS), transcript variant 1, mRNA.	0.025933	0.124283	-0.542283	0.666566	0.31746	0.0634598	-0.00807011
ILMN_1703006	MTCH1	Homo sapiens mitochondrial carrier homolog 1 (C. elegans) (MTCH1), nuclear gene encoding mitochondrial protein, mRNA.	0.0384232	0.349265	-0.334905	0.68417	0.411969	0.510798	0.125027
ILMN_1728355	PSMD4	Homo sapiens proteasome (prosome, macropain) 26S subunit, non-ATPase, 4 (PSMD4), mRNA.	0.0438521	0.11841	-0.574344	0.692754	-0.11048	0.400022	0.0656888
ILMN_1713450	MYL6B	Homo sapiens myosin, light chain 6B, alkali, smooth muscle and non-muscle (MYL6B), mRNA.	0.0155996	0.135635	-0.557588	0.693224	0.110851	0.297853	-0.00179762
ILMN_2166506	XRCC6	Homo sapiens X-ray repair complementing defective repair in Chinese hamster cells 6 (XRCC6), mRNA.	0.0132265	-0.0257824	-0.719632	0.693849	0.0617191	0.0869434	-0.22601
ILMN_1766657	STOM	Homo sapiens stomatin (STOM), transcript variant 1, mRNA.	0.0456445	0.143032	-0.558003	0.701035	-0.108574	0.307044	0.230626
ILMN_1676600	SEC24C	Homo sapiens SEC24 family, member C (S. cerevisiae) (SEC24C), transcript variant 2, mRNA.	0.00480513	0.205911	-0.496815	0.702726	0.198486	0.326315	0.0929317
ILMN_1773006	FABP4	Homo sapiens fatty acid binding protein 4, adipocyte (FABP4), mRNA.	0.00217877	0.0938127	-0.611868	0.705681	0.199216	0.0675103	0.0147121
ILMN_2325837	CD3D	Homo sapiens CD3d molecule, delta (CD3-TCR complex) (CD3D), transcript variant 2, mRNA.	0.0386231	0.320674	-0.385364	0.706038	0.355224	0.457894	0.148904
ILMN_2309156	PMEPA1	Homo sapiens prostate transmembrane protein, androgen induced 1 (PMEPA1), transcript variant 2, mRNA.	0.0402792	0.131922	-0.589183	0.721105	-0.0218243	0.370578	0.0470121
ILMN_1773080	OAZ1	Homo sapiens ornithine decarboxylase antizyme 1 (OAZ1), mRNA.	0.0200959	-0.0916544	-0.823506	0.731852	-0.204281	0.135505	-0.206187
ILMN_1697642	BCAP29	Homo sapiens B-cell receptor-associated protein 29 (BCAP29), transcript variant 1, mRNA.	0.00863309	0.266924	-0.476447	0.743371	0.436907	0.225983	0.137882
ILMN_1738424	CDC42	Homo sapiens cell division cycle 42 (GTP binding protein, 25kDa) (CDC42), transcript variant 3, mRNA.	0.0382883	-0.0501689	-0.799475	0.749306	-0.0598506	0.0814646	-0.172121
ILMN_1787705	ATP6V1B2	Homo sapiens ATPase, H+ transporting, lysosomal 56/58kDa, V1 subunit B2 (ATP6V1B2), mRNA.	0.00483883	0.14495	-0.612131	0.757081	0.128498	0.223026	0.0833265
ILMN_1797604	CAP1	Homo sapiens CAP, adenylate cyclase-associated protein 1 (yeast) (CAP1), mRNA.	0.0299457	0.0385369	-0.72768	0.766217	-0.0542186	0.259603	-0.0897737
ILMN_2342084	BCAP29	Homo sapiens B-cell receptor-associated protein 29 (BCAP29), transcript variant 2, mRNA.	0.00650175	0.242349	-0.5449	0.787249	0.410897	0.211089	0.105061
ILMN_1783333	C16orf61	Homo sapiens chromosome 16 open reading frame 61 (C16orf61), mRNA.	0.0348114	-0.144922	-0.983246	0.838324	-0.0587023	-0.313871	-0.0621911
ILMN_2086417	NDUFV2	Homo sapiens NADH dehydrogenase (ubiquinone) flavoprotein 2, 24kDa (NDUFV2), mRNA.	0.0299965	0.244577	-0.652717	0.897294	0.436877	0.125668	0.171184
ILMN_1683538	CSDE1	Homo sapiens cold shock domain containing E1, RNA-binding (CSDE1), transcript variant 1, mRNA.	0.0113412	0.146697	-0.771182	0.917878	0.0204081	0.103876	0.315805
ILMN_1791967	C20orf200	Homo sapiens chromosome 20 open reading frame 200 (C20orf200), mRNA.	0.0423634	0.11417	-0.837665	0.951835	0.33822	0.215113	-0.210822
ILMN_2353732	CD8A	Homo sapiens CD8a molecule (CD8A), transcript variant 2, mRNA.	0.00184575	0.248223	-0.726044	0.974267	0.312569	0.131926	0.300173
ILMN_1749297	ACTL6A	Homo sapiens actin-like 6A (ACTL6A), transcript variant 2, mRNA.	0.00498574	0.362127	-0.691802	1.05393	0.399262	0.509502	0.177616
ILMN_1789233	VPS37C	Homo sapiens vacuolar protein sorting 37 homolog C (S. cerevisiae) (VPS37C), mRNA.	0.0109728	-0.170517	-1.25017	1.07965	-0.113094	-0.392587	-0.00587013
ILMN_1768482	CD8A	Homo sapiens CD8a molecule (CD8A), transcript variant 2, mRNA.	0.00447811	0.248053	-0.968281	1.21633	0.26438	0.1163	0.36348
ILMN_1757552	PTRF	Homo sapiens polymerase I and transcript release factor (PTRF), mRNA.	0.0167315	0.313962	-1.02716	1.34112	0.41432	0.250151	0.277416
ILMN_1809957	AP2S1	Homo sapiens adaptor-related protein complex 2, sigma 1 subunit (AP2S1), transcript variant AP17, mRNA.	0.0135465	0.243504	-1.33952	1.58302	0.370877	0.564744	-0.205109
